# Supplementary material for: Fetal Cardiac Interventions—Polish Experience from “Zero” to the Third World Largest Program
Source: J Clin Med. 2020 Sep 7;9(9):2888. doi: 10.3390/jcm9092888 (PMC7576494; doi:10.3390/jcm9092888)
Supplement: Supplementary file 1 [file jcm-09-02888-s001.zip]

Archive with 7 entries (7 files):
- File S1 Technical aspects of all FCI.docx
- File S2 - BAV_technical aspects and complications.docx
- File S3 - atrial opening.docx
- File S4 - fBPV_technical aspects and complications.docx
- Video S1 - fBAV video.mp4
- Video S2 - stent IAS video.mp4
- Video S3- fBPV video.mp4
